# Supplementary material for: Detectability constraints on meso-scale structure in complex networks
Source: PLoS One. 2025 Jan 22;20(1):e0317670. doi: 10.1371/journal.pone.0317670 (PMC11753644; doi:10.1371/journal.pone.0317670)
Supplement: S1 File — (ZIP) [file pone.0317670.s001.zip]

Archive with 2 entries (2 files):
- appendix.tex
- appendix.pdf
